# Supplementary material for: HIV-1 Envelope Glycoprotein Amino Acids Signatures Associated with Clade B Transmitted/Founder and Recent Viruses
Source: Viruses. 2019 Nov 1;11(11):1012. doi: 10.3390/v11111012 (PMC6893788; doi:10.3390/v11111012)
Supplement: Supplementary file 1 [file viruses-11-01012-s001.zip]

Archive with 5 entries (5 files):
- Table S1. Defining of the different timeline categories of HIV-1 infection status and referred nomenclatures.docx
- Table S2. HIV-1 envelope subregions and domains locations according HXB2 numbering.docx
- Table S3.  HIV-1 envelope viral sequences data qualifiers.xls
- Table S4. 8ackground informations of the LANL clade B  chronic HIV-1 envelope sequences.xlsx
- Table S5. Descriptive statistics of HIV-1 envelope variable regions characteristics.docx
