# Supplementary material for: HIV-1 Envelope Glycoprotein Amino Acids Signatures Associated with Clade B Transmitted/Founder and Recent Viruses
Source: Viruses. 2019 Nov 1;11(11):1012. doi: 10.3390/v11111012 (PMC6893788; doi:10.3390/v11111012)
Supplement: Supplementary file 1 [file viruses-11-01012-s001.zip › Table S3. HIV-1 envelope viral sequences data qualifiers.xls]

## Sheet: HIV-1viral sequences qualifiers
Table S3. HIV-1 TF viruses envelope sequences data qualifiers: News sequences for HIV-1 envelope glycoprotein (env), complete cds, isolates from Quebec, Canada.
Number	Sequence Name	Accession number	HXB2_Genome_Start	HXB2_Genome_End	Sequence length	Subtype	Collection date	Country/state	Isolation source	Host	Organism	Virus type
1	043CH	MK076153	6215	8792	2571	B	2015-12-30	Canada/Quebec	Serum sample	Homo sapiens	HIV-1	Chronic
2	031CH	MK076154	6182	8792	2625	B	2015-12-30	Canada/Quebec	Serum sample	Homo sapiens	HIV-1	Chronic
3	001r2015	MK076155	6236	8792	2556	B	2015-12-30	Canada/Quebec	Serum sample	Homo sapiens	HIV-1	Early founder
4	005r2015	MK076156	6254	8813	2559	G	2015-01-01	Canada/Quebec	Serum sample	Homo sapiens	HIV-1	Early founder
5	069r2015	MK076157	6227	8813	2607	C	2015-07-07	Canada/Quebec	Serum sample	Homo sapiens	HIV-1	Early founder
6	060r2015	MK076158	6206	8792	2586	B	2015-06-09	Canada/Quebec	Serum sample	Homo sapiens	HIV-1	Early founder
7	021r2015	MK076159	6221	8792	2580	B	2015-03-20	Canada/Quebec	Serum sample	Homo sapiens	HIV-1	Early founder
8	075r2015	MK076160	6248	8792	2547	B	2015-07-20	Canada/Quebec	Serum sample	Homo sapiens	HIV-1	Early founder
9	079r2015	MK076161	6200	8813	2610	CRF 02_AG	2015-08-06	Canada/Quebec	Serum sample	Homo sapiens	HIV-1	Early founder
10	048r2015	MK076162	6230	8810	2574	CRF 02_AG	2015-01-01	Canada/Quebec	Serum sample	Homo sapiens	HIV-1	Early founder
11	031r2015	MK076163	6140	8687	2556	B	2015-04-02	Canada/Quebec	Serum sample	Homo sapiens	HIV-1	Early founder
12	046r2015	MK076164	6140	8792	2661	B	2015-05-08	Canada/Quebec	Serum sample	Homo sapiens	HIV-1	Early founder
13	027r2015	MK076165	6227	8792	2556	B	2015-03-30	Canada/Quebec	Serum sample	Homo sapiens	HIV-1	Early founder
14	024r2015	MK076166	6143	8792	2658	B	2015-03-18	Canada/Quebec	Serum sample	Homo sapiens	HIV-1	Early founder
15	007r2015	MK076167	6254	8792	2538	B	2015-01-28	Canada/Quebec	Serum sample	Homo sapiens	HIV-1	Early founder
16	081r2015	MK076168	6218	8792	2568	B	2015-08-12	Canada/Quebec	Serum sample	Homo sapiens	HIV-1	Early founder
17	015r2013	MK076169	6221	8792	2556	B	2013-11-21	Canada/Quebec	Serum sample	Homo sapiens	HIV-1	Early founder
18	022r2013	MK076170	6224	8810	2586	G	2013-11-07	Canada/Quebec	Serum sample	Homo sapiens	HIV-1	Early founder
19	056r2013	MK076171	6227	8789	2544	B	2013-09-13	Canada/Quebec	Serum sample	Homo sapiens	HIV-1	Early founder
20	067r2013	MK076172	6194	8792	2595	B	2013-02-15	Canada/Quebec	Serum sample	Homo sapiens	HIV-1	Early founder
21	069r2013	MK076173	6236	8789	2562	B	2013-02-21	Canada/Quebec	Serum sample	Homo sapiens	HIV-1	Early founder
22	071r2013	MK076174	6221	8792	2571	B	2013-02-19	Canada/Quebec	Serum sample	Homo sapiens	HIV-1	Early founder
23	089r2013	MK076175	6182	8792	2610	B	2013-03-07	Canada/Quebec	Serum sample	Homo sapiens	HIV-1	Early founder
24	103r2013	MK076176	6179	8813	2628	CRF 01_AE	2013-06-06	Canada/Quebec	Serum sample	Homo sapiens	HIV-1	Early founder
25	138r2013	MK076177	6221	8813	2592	CRF 02_AG	2013-02-05	Canada/Quebec	Serum sample	Homo sapiens	HIV-1	Early founder
26	107r2013	MK076178	6200	8813	2616	CRF 02_AG	2013-05-24	Canada/Quebec	Serum sample	Homo sapiens	HIV-1	Early founder
27	109r2013	MK076179	6182	8792	2610	B	2013-05-17	Canada/Quebec	Serum sample	Homo sapiens	HIV-1	Early founder
28	118r2013	MK076180	6167	8792	2628	B	2013-04-09	Canada/Quebec	Serum sample	Homo sapiens	HIV-1	Early founder
29	126r2013	MK076181	6227	8792	2562	B	2013-06-13	Canada/Quebec	Serum sample	Homo sapiens	HIV-1	Early founder
30	145r2013	MK076182	6245	8792	2547	B	2013-06-07	Canada/Quebec	Serum sample	Homo sapiens	HIV-1	Early founder
31	146r2013	MK076183	6227	8789	2565	B	2013-06-03	Canada/Quebec	Serum sample	Homo sapiens	HIV-1	Early founder
32	150r2013	MK076184	6227	8789	2541	B	2013-08-06	Canada/Quebec	Serum sample	Homo sapiens	HIV-1	Early founder
33	154r2013	MK076185	6209	8792	2592	B	2013-09-27	Canada/Quebec	Serum sample	Homo sapiens	HIV-1	Early founder
34	161r2013	MK076186	6191	8789	2604	B	2013-12-09	Canada/Quebec	Serum sample	Homo sapiens	HIV-1	Early founder
35	162r2013	MK076187	6236	8792	2538	B	2013-11-27	Canada/Quebec	Serum sample	Homo sapiens	HIV-1	Early founder
36	163r2013	MK076188	6158	8792	2634	B	2013-12-20	Canada/Quebec	Serum sample	Homo sapiens	HIV-1	Early founder
37	035r2013	MK076189	6236	8789	2562	B	2013-01-23	Canada/Quebec	Serum sample	Homo sapiens	HIV-1	Early founder
38	058r2013	MK076190	6215	8792	2568	B	2013-02-11	Canada/Quebec	Serum sample	Homo sapiens	HIV-1	Early founder
39	182TF1993	MK076191	6212	8792	2592	B	1993-08-30	Canada/Quebec	Serum sample	Homo sapiens	HIV-1	Transmitted/founder
40	027TF2012	MK076192	6227	8789	2568	B	2012-01-05	Canada/Quebec	Serum sample	Homo sapiens	HIV-1	Transmitted/founder
41	115TF1991	MK076193	6212	8792	2589	B	1991-03-13	Canada/Quebec	Serum sample	Homo sapiens	HIV-1	Transmitted/founder
42	139TF1992	MK076194	6197	8792	2583	B	1992-06-05	Canada/Quebec	Serum sample	Homo sapiens	HIV-1	Transmitted/founder
43	147TF1992	MK076195	6227	8789	2535	B	1992-08-17	Canada/Quebec	Serum sample	Homo sapiens	HIV-1	Transmitted/founder
44	155TF1992	MK076196	6257	8792	2538	B	1992-12-04	Canada/Quebec	Serum sample	Homo sapiens	HIV-1	Transmitted/founder
45	156TF1992	MK076197	6212	8789	2571	B	1992-12-06	Canada/Quebec	Serum sample	Homo sapiens	HIV-1	Transmitted/founder
46	162TF1993	MK076198	6206	8792	2562	B	1993-02-03	Canada/Quebec	Serum sample	Homo sapiens	HIV-1	Transmitted/founder
47	171TF1993	MK076199	6209	8792	2583	B	1993-05-18	Canada/Quebec	Serum sample	Homo sapiens	HIV-1	Transmitted/founder
48	174TF1993	MK076200	6209	8792	2571	B	1993-05-21	Canada/Quebec	Serum sample	Homo sapiens	HIV-1	Transmitted/founder
49	177TF1993	MK076201	6248	8792	2541	B	1993-07-22	Canada/Quebec	Serum sample	Homo sapiens	HIV-1	Transmitted/founder
50	193TF1994	MK076202	6185	8792	2604	B	1994-01-25	Canada/Quebec	Serum sample	Homo sapiens	HIV-1	Transmitted/founder
51	194TF1994	MK076203	6215	8792	2595	B	1994-02-24	Canada/Quebec	Serum sample	Homo sapiens	HIV-1	Transmitted/founder
52	221TF1994	MK076204	6188	8792	2610	B	1994-11-23	Canada/Quebec	Serum sample	Homo sapiens	HIV-1	Transmitted/founder
53	191TF1994	MK076205	6215	8792	2574	B	1994-01-18	Canada/Quebec	Serum sample	Homo sapiens	HIV-1	Transmitted/founder
54	192TF1994	MK076206	6227	8792	2568	B	1994-01-14	Canada/Quebec	Serum sample	Homo sapiens	HIV-1	Transmitted/founder
55	222TF1994	MK076207	6224	8792	2559	B	1994-12-06	Canada/Quebec	Serum sample	Homo sapiens	HIV-1	Transmitted/founder
56	280TF1996	MK076208	6227	8789	2538	B	1996-12-13	Canada/Quebec	Serum sample	Homo sapiens	HIV-1	Transmitted/founder
57	292TF1997	MK076209	6203	8789	2568	B	1997-05-05	Canada/Quebec	Serum sample	Homo sapiens	HIV-1	Transmitted/founder
58	322TF1997	MK076210	6191	8792	2592	B	1997-11-19	Canada/Quebec	Serum sample	Homo sapiens	HIV-1	Transmitted/founder
59	340TF1998	MK076211	6242	8792	2553	B	1998-03-26	Canada/Quebec	Serum sample	Homo sapiens	HIV-1	Transmitted/founder
60	345TF1998	MK076212	6227	8792	2559	B	1998-04-02	Canada/Quebec	Serum sample	Homo sapiens	HIV-1	Transmitted/founder
61	346TF1998	MK076213	6227	8189	1956	B	1998-04-14	Canada/Quebec	Serum sample	Homo sapiens	HIV-1	Transmitted/founder
62	364TF1998	MK076214	6242	8792	2556	B	1998-09-30	Canada/Quebec	Serum sample	Homo sapiens	HIV-1	Transmitted/founder
63	365TF1998	MK076215	6227	8792	2568	B	1998-10-03	Canada/Quebec	Serum sample	Homo sapiens	HIV-1	Transmitted/founder
64	339TF1998	MK076216	6227	8792	2553	B	1998-03-12	Canada/Quebec	Serum sample	Homo sapiens	HIV-1	Transmitted/founder
65	353TF1998	MK076217	6227	8792	2547	B	1998-07-29	Canada/Quebec	Serum sample	Homo sapiens	HIV-1	Transmitted/founder
66	384TF1999	MK076218	6257	8792	2544	B	1999-06-01	Canada/Quebec	Serum sample	Homo sapiens	HIV-1	Transmitted/founder
67	404TF1999	MK076219	6215	8792	2577	B	1999-10-26	Canada/Quebec	Serum sample	Homo sapiens	HIV-1	Transmitted/founder
68	399TF1999	MK076220	6185	8792	2604	C	1999-09-24	Canada/Quebec	Serum sample	Homo sapiens	HIV-1	Transmitted/founder
69	408TF1999	MK076221	6230	8792	2565	B	1999-11-15	Canada/Quebec	Serum sample	Homo sapiens	HIV-1	Transmitted/founder
70	413TF1999	MK076222	6203	8789	2586	B	1999-11-24	Canada/Quebec	Serum sample	Homo sapiens	HIV-1	Transmitted/founder
71	417TF2000	MK076223	6167	8789	2607	B	2000-02-09	Canada/Quebec	Serum sample	Homo sapiens	HIV-1	Transmitted/founder
72	432TF2000	MK076224	6227	8789	2568	B	2000-07-28	Canada/Quebec	Serum sample	Homo sapiens	HIV-1	Transmitted/founder
73	457TF2000	MK076225	6149	8792	2637	B	2000-04-26	Canada/Quebec	Serum sample	Homo sapiens	HIV-1	Transmitted/founder
74	465TF2001	MK076226	6203	8792	2583	B	2001-04-18	Canada/Quebec	Serum sample	Homo sapiens	HIV-1	Transmitted/founder
75	522TF2002	MK076227	6200	8792	2583	B	2002-11-15	Canada/Quebec	Serum sample	Homo sapiens	HIV-1	Transmitted/founder
76	571TF2004	MK076228	6215	8789	2574	B	2004-01-22	Canada/Quebec	Serum sample	Homo sapiens	HIV-1	Transmitted/founder
77	603TF2004	MK076229	6200	8789	2577	B	2004-11-07	Canada/Quebec	Serum sample	Homo sapiens	HIV-1	Transmitted/founder
78	575TF2004	MK076230	6227	8792	2556	B	2004-02-11	Canada/Quebec	Serum sample	Homo sapiens	HIV-1	Transmitted/founder
79	585TF2004	MK076231	6227	8792	2571	B	2004-05-05	Canada/Quebec	Serum sample	Homo sapiens	HIV-1	Transmitted/founder
80	595TF2004	MK076232	6227	8792	2556	B	2004-08-10	Canada/Quebec	Serum sample	Homo sapiens	HIV-1	Transmitted/founder
81	606TF2004	MK076233	6227	8792	2571	B	2004-12-02	Canada/Quebec	Serum sample	Homo sapiens	HIV-1	Transmitted/founder
82	812TF2004	MK076234	6227	8792	2571	B	1905-06-26	Canada/Quebec	Serum sample	Homo sapiens	HIV-1	Transmitted/founder
83	615TF2005	MK076235	6209	8792	2574	B	2005-05-16	Canada/Quebec	Serum sample	Homo sapiens	HIV-1	Transmitted/founder
84	629TF2005	MK076236	6230	8792	2532	B	2005-09-30	Canada/Quebec	Serum sample	Homo sapiens	HIV-1	Transmitted/founder
85	676TF2006	MK076237	6194	8792	2610	B	2006-09-20	Canada/Quebec	Serum sample	Homo sapiens	HIV-1	Transmitted/founder
86	662TF2006	MK076238	6215	8792	2562	B	2006-06-20	Canada/Quebec	Serum sample	Homo sapiens	HIV-1	Transmitted/founder
87	703TF2007	MK076239	6230	8792	2553	B	2007-05-07	Canada/Quebec	Serum sample	Homo sapiens	HIV-1	Transmitted/founder
88	707TF2007	MK076240	6257	8792	2541	B	2007-06-15	Canada/Quebec	Serum sample	Homo sapiens	HIV-1	Transmitted/founder
89	719TF2007	MK076241	6212	8792	2577	B	2007-08-30	Canada/Quebec	Serum sample	Homo sapiens	HIV-1	Transmitted/founder
90	720TF2007	MK076242	6212	8792	2577	B	2007-09-05	Canada/Quebec	Serum sample	Homo sapiens	HIV-1	Transmitted/founder
91	691TF2007	MK076243	6203	8792	2577	B	2007-03-16	Canada/Quebec	Serum sample	Homo sapiens	HIV-1	Transmitted/founder
92	701TF2007	MK076244	6215	8792	2580	B	2007-05-03	Canada/Quebec	Serum sample	Homo sapiens	HIV-1	Transmitted/founder
93	712TF2007	MK076245	6215	8792	2580	B	2007-07-26	Canada/Quebec	Serum sample	Homo sapiens	HIV-1	Transmitted/founder
94	716TF2007	MK076246	6215	8792	2580	B	2007-08-26	Canada/Quebec	Serum sample	Homo sapiens	HIV-1	Transmitted/founder
95	717TF2007	MK076247	6218	8789	2580	B	2007-08-25	Canada/Quebec	Serum sample	Homo sapiens	HIV-1	Transmitted/founder
96	722TF2007	MK076248	6227	8813	2589	CRF 18_cpx	2007-10-25	Canada/Quebec	Serum sample	Homo sapiens	HIV-1	Transmitted/founder
97	725TF2007	MK076249	6194	8792	2595	B	2007-12-10	Canada/Quebec	Serum sample	Homo sapiens	HIV-1	Transmitted/founder
98	748TF2008	MK076250	6218	8792	2580	B	2008-06-24	Canada/Quebec	Serum sample	Homo sapiens	HIV-1	Transmitted/founder
99	749TF2008	MK076251	6218	8792	2580	B	2008-06-24	Canada/Quebec	Serum sample	Homo sapiens	HIV-1	Transmitted/founder
100	758TF2008	MK076252	6227	8792	2544	B	2008-09-12	Canada/Quebec	Serum sample	Homo sapiens	HIV-1	Transmitted/founder
101	739TF2008	MK076253	6227	8792	2550	B	2008-04-22	Canada/Quebec	Serum sample	Homo sapiens	HIV-1	Transmitted/founder
102	745TF2008	MK076254	6212	8792	2571	B	2008-05-27	Canada/Quebec	Serum sample	Homo sapiens	HIV-1	Transmitted/founder
103	750TF2008	MK076255	6227	8792	2535	B	2008-06-27	Canada/Quebec	Serum sample	Homo sapiens	HIV-1	Transmitted/founder
104	754TF2008	MK076256	6206	8792	2598	B	2008-08-07	Canada/Quebec	Serum sample	Homo sapiens	HIV-1	Transmitted/founder
105	777TF2009	MK076257	6227	8789	2550	B	2009-01-27	Canada/Quebec	Serum sample	Homo sapiens	HIV-1	Transmitted/founder
106	804TF2009	MK076258	6224	8792	2556	B	2009-10-12	Canada/Quebec	Serum sample	Homo sapiens	HIV-1	Transmitted/founder
107	776TF2009	MK076259	6227	8789	2550	B	2009-01-20	Canada/Quebec	Serum sample	Homo sapiens	HIV-1	Transmitted/founder
108	783TF2009	MK076260	6227	8792	2577	B	2009-02-14	Canada/Quebec	Serum sample	Homo sapiens	HIV-1	Transmitted/founder
109	787TF2009	MK076261	6251	8792	2526	B	2009-03-04	Canada/Quebec	Serum sample	Homo sapiens	HIV-1	Transmitted/founder
110	789TF2009	MK076262	6206	8792	2592	B	2009-03-26	Canada/Quebec	Serum sample	Homo sapiens	HIV-1	Transmitted/founder
111	790TF2009	MK076263	6227	8792	2556	B	2009-04-06	Canada/Quebec	Serum sample	Homo sapiens	HIV-1	Transmitted/founder
112	794TF2009	MK076264	6260	8792	2529	B	2009-05-19	Canada/Quebec	Serum sample	Homo sapiens	HIV-1	Transmitted/founder
113	802TF2009	MK076265	6224	8792	2556	B	2009-09-01	Canada/Quebec	Serum sample	Homo sapiens	HIV-1	Transmitted/founder
114	809TF2009	MK076266	6227	8813	2568	CRF 02_AG	2009-10-12	Canada/Quebec	Serum sample	Homo sapiens	HIV-1	Transmitted/founder
115	814TF2009	MK076267	6221	8792	2568	B	2009-12-27	Canada/Quebec	Serum sample	Homo sapiens	HIV-1	Transmitted/founder
116	815TF2010	MK076268	6182	8792	2604	B	2010-01-07	Canada/Quebec	Serum sample	Homo sapiens	HIV-1	Transmitted/founder
117	828TF2010	MK076269	6227	8792	2571	B	2010-04-21	Canada/Quebec	Serum sample	Homo sapiens	HIV-1	Transmitted/founder
118	832TF2010	MK076270	6227	8792	2571	B	2010-05-26	Canada/Quebec	Serum sample	Homo sapiens	HIV-1	Transmitted/founder
119	833TF2010	MK076271	6230	8792	2541	B	2010-05-22	Canada/Quebec	Serum sample	Homo sapiens	HIV-1	Transmitted/founder
120	840TF2010	MK076272	6227	8792	2541	B	2010-08-12	Canada/Quebec	Serum sample	Homo sapiens	HIV-1	Transmitted/founder
121	847TF2010	MK076273	6227	8789	2547	B	2010-10-05	Canada/Quebec	Serum sample	Homo sapiens	HIV-1	Transmitted/founder
122	848TF2010	MK076274	6227	8792	2547	B	2010-10-05	Canada/Quebec	Serum sample	Homo sapiens	HIV-1	Transmitted/founder
123	817TF2010	MK076275	6236	8792	2571	B	2010-12-16	Canada/Quebec	Serum sample	Homo sapiens	HIV-1	Transmitted/founder
124	818TF2010	MK076276	6236	8675	2457	B	2010-01-19	Canada/Quebec	Serum sample	Homo sapiens	HIV-1	Transmitted/founder
125	819TF2010	MK076277	6236	8792	2574	B	2010-01-21	Canada/Quebec	Serum sample	Homo sapiens	HIV-1	Transmitted/founder
126	836TF2010	MK076278	6227	8792	2568	B	2010-06-18	Canada/Quebec	Serum sample	Homo sapiens	HIV-1	Transmitted/founder
127	839TF2010	MK076279	6227	8789	2562	B	2010-08-05	Canada/Quebec	Serum sample	Homo sapiens	HIV-1	Transmitted/founder
128	842TF2010	MK076280	6209	8789	2556	B	2010-08-30	Canada/Quebec	Serum sample	Homo sapiens	HIV-1	Transmitted/founder
129	846TF2010	MK076281	6173	8789	2601	B	2010-10-06	Canada/Quebec	Serum sample	Homo sapiens	HIV-1	Transmitted/founder
130	030TF2011	MK076282	6260	8792	2523	B	2011-12-16	Canada/Quebec	Serum sample	Homo sapiens	HIV-1	Transmitted/founder
131	031TF2011	MK076283	6227	8792	2580	B	2011-11-29	Canada/Quebec	Serum sample	Homo sapiens	HIV-1	Transmitted/founder
132	020TF2012	MK076284	6248	8789	2550	B	2012-03-23	Canada/Quebec	Serum sample	Homo sapiens	HIV-1	Transmitted/founder
133	014TF2012	MK076285	6158	8792	2628	B	2012-11-15	Canada/Quebec	Serum sample	Homo sapiens	HIV-1	Transmitted/founder
134	022TF2012	MK076286	6233	8768	2538	B	2012-03-10	Canada/Quebec	Serum sample	Homo sapiens	HIV-1	Transmitted/founder
135	024TF2012	MK076287	6236	8813	2574	CRF 01_AE	2012-02-14	Canada/Quebec	Serum sample	Homo sapiens	HIV-1	Transmitted/founder
136	001TF2013	MK076288	6236	8792	2538	B	2013-11-27	Canada/Quebec	Serum sample	Homo sapiens	HIV-1	Transmitted/founder
137	003TF2013	MK076289	6206	8792	2595	B	2013-09-11	Canada/Quebec	Serum sample	Homo sapiens	HIV-1	Transmitted/founder
138	966TF2013	MK076290	6179	8792	2592	B	2013-12-10	Canada/Quebec	Serum sample	Homo sapiens	HIV-1	Transmitted/founder
139	972TF2014	MK076291	6158	8792	2634	B	2014-01-29	Canada/Quebec	Serum sample	Homo sapiens	HIV-1	Transmitted/founder
140	981TF2014	MK076292	6221	8789	2577	B	2014-05-30	Canada/Quebec	Serum sample	Homo sapiens	HIV-1	Transmitted/founder
	HIV-1 Transmitted/founder (T/F) viral sequence correspond to acute infection and based on p24 antigen positivity in absence of HIV-1 antibodies ( before seroconversion; western blot negative).
	Early HIV-1 infection (r) viral sequence correspond to recent infection based on p24 antigen negative in presence of HIV-1 antibodies (seroconversion, western blot positive) and also identified by an Recent infection testing algorithm (RITA) that combines a Centers for Disease Control and Prevention (CDC)-modified Bio-Rad-Avidity assay and Sedia-LAg-Avidity assay [Serhir B et al. 2016].
	Chronic HIV-1 infection (CH) viral sequence correspond to established infection based on western blot positive and identified by an Recent infection testing algorithm (RITA) that combines a Centers for Disease Control and Prevention (CDC)-modified Bio-Rad-Avidity assay and Sedia-LAg-Avidity assay [Serhir B et al. 2016] .
