# Supplementary material for: HIV-1 Envelope Glycoprotein Amino Acids Signatures Associated with Clade B Transmitted/Founder and Recent Viruses
Source: Viruses. 2019 Nov 1;11(11):1012. doi: 10.3390/v11111012 (PMC6893788; doi:10.3390/v11111012)
Supplement: Supplementary file 1 [file viruses-11-01012-s001.zip › Table S4. 8ackground informations of the LANL clade B chronic HIV-1 envelope sequences.xlsx]

## Sheet: LANL CH B HIV-1 ENV SEQ
Table S4. Bachground information of LANL clade B HIV-1 chronic envelope sequences
Number of records retrieved: 103
#	Patient Code	PAT id(SSAM)	Accession	Name	Subtype	Country	Sampling Year	HXB2/MAC239 start	HXB2/MAC239 stop	Sequence Length	Organism
1	81CA2	3027	AY247219	81CA2	B	UNITED STATES	1981	6225	8795	2562	HIV-1
2	81GA	3028	AY247220	81GA	B	UNITED STATES	1981	6225	8795	2559	HIV-1
3	81NJ	3029	AY247221	81NJ	B	UNITED STATES	1981	6225	8795	2553	HIV-1
4	82CAN	14176	AY247225	82CAN	B	CANADA	1982	6225	8795	2568	HIV-1
5	C	4576	AY357338	CC1_85_6	B	UNITED STATES	1985	6213	8795	2556	HIV-1
6	ADA	816	AY426119	ADA	B	UNITED STATES	1986	6225	8795	2565	HIV-1
7	61	13637	DQ410520	C61v1e11	B	UNITED STATES	2004	6213	8795	2550	HIV-1
8	C62	13640	DQ410533	C62v1e4_2	B	UNITED STATES	2004	6225	8795	2595	HIV-1
9	C94	13642	DQ410569	C94v1e1	B	UNITED STATES	2005	6225	8795	2586	HIV-1
10	C96	13643	DQ410586	C96v1e3	B	UNITED STATES	2005	6213	8795	2616	HIV-1
11	C98	15831	DQ410599	C98v1e6	B	UNITED STATES	2005	6225	8795	2556	HIV-1
12	C109	13639	DQ410613	C109v1e21	B	UNITED STATES	2005	6225	8795	2592	HIV-1
13	L8249	30572	DQ886037	L8249	B	UNITED STATES	2005	776	9606	8864	HIV-1
14	UNC2009	13498	EU577782	2009_16	B	UNITED STATES	2004	5983	8899	2893	HIV-1
15	UNC3405	13468	EU577791	3405_A2	B	UNITED STATES	2004	6225	8795	2562	HIV-1
16	UNC4295	13499	EU577821	4295_33	B	UNITED STATES	2004	5983	8881	2904	HIV-1
17	UNC4484	13500	EU577829	4484_11	B	UNITED STATES	2004	5983	8881	2953	HIV-1
18	UNC4911	28036	EU577865	4911_9	B	UNITED STATES	2004	5983	8893	2920	HIV-1
19	UNC5057	28033	EU577871	5057_D6	B	UNITED STATES	2005	6225	8795	2568	HIV-1
20	UNC5283	13501	EU577890	5283_21	B	UNITED STATES	2004	5983	8815	2854	HIV-1
21	UNC5417	28034	EU577906	5417_D1	B	UNITED STATES	2004	6225	8795	2580	HIV-1
22	UNC5479	13469	EU577928	5479_D7	B	UNITED STATES	2005	6213	8795	2577	HIV-1
23	UNC5539	13514	EU577944	5539_E12	B	UNITED STATES	2004	6213	8795	2589	HIV-1
24	UNC5548	13502	EU577961	5548_27	B	UNITED STATES	2004	5983	8893	2920	HIV-1
25	UNC5734	28037	EU577973	5734_13	B	UNITED STATES	2004	5983	8881	2908	HIV-1
26	UNC5769	13470	EU577998	5769_G4	B	UNITED STATES	2004	6213	8795	2532	HIV-1
27	UNC5791	13471	EU578001	5791_D12	B	UNITED STATES	2005	6225	8795	2604	HIV-1
28	UNC6064	13504	EU578032	6064_10	B	UNITED STATES	2004	5983	8893	2922	HIV-1
29	UNC7092	28035	EU578049	7092_C2	B	UNITED STATES	2004	6225	8795	2598	HIV-1
30	FOJO4081	13497	EU578115	FOJO_D2	B	UNITED STATES	2002	6225	8795	2589	HIV-1
31	LAHA4867	13475	EU578186	LAHA_B10	B	UNITED STATES	2004	6225	8795	2598	HIV-1
32	MCRO3633	13473	EU578211	MCRO_B1	B	UNITED STATES	2006	6213	8795	2592	HIV-1
33	OLLA4645	13474	EU578239	OLLA_C10	B	UNITED STATES	2002	6213	8795	2538	HIV-1
34	SAMI4303	13510	EU578255	SAMI_A10	B	UNITED STATES	2004	6225	8795	2562	HIV-1
35	TALA4022	13472	EU578528	TALA_D7	B	UNITED STATES	2003	6225	8795	2547	HIV-1
36	WICU4248	13496	EU578661	WICU_C6	B	UNITED STATES	2005	6213	8795	2547	HIV-1
37	YOMI4024	13481	EU578677	YOMI_E3	B	UNITED STATES	2006	6225	8795	2589	HIV-1
38			FJ469682	01144G	B	UNITED STATES	2005	769	9627	8958	HIV-1
39			FJ469684	014837G	B	UNITED STATES	2004	767	9596	8841	HIV-1
40	CR0312W	22974	FJ469718	CR0312W	B	UNITED STATES	2005	776	9601	8852	HIV-1
41	CR0339X	22975	FJ469721	CR0339X	B	UNITED STATES	2007	785	9633	8926	HIV-1
42			FJ469734	F719	B	UNITED STATES	2002	775	9415	8731	HIV-1
43	UW1218	45385	HQ216367	1218_A10	B	UNITED STATES	2004	6225	8795	2567	HIV-1
44	UW1249	45434	HQ216397	1249_D15	B	UNITED STATES	2004	6225	8795	2556	HIV-1
45	UW1352	45419	HQ216501	1352_A1	B	UNITED STATES	2004	6225	8795	2556	HIV-1
46	UW1423	45407	HQ216557	1423_A1	B	UNITED STATES	2005	6225	8795	2547	HIV-1
47	UW1444	45393	HQ216577	1444_A10	B	UNITED STATES	2005	6213	8795	2535	HIV-1
48	UW1446	45392	HQ216601	1446_A37	B	UNITED STATES	2005	6225	8795	2568	HIV-1
49	UW1451	45415	HQ216632	1451_B5	B	UNITED STATES	2005	6225	8795	2589	HIV-1
50	UW1470	45414	HQ216675	1470_C1	B	UNITED STATES	2005	6225	8795	2594	HIV-1
51	UW1508	45394	HQ216702	1508_A2	B	UNITED STATES	2005	6213	8795	2577	HIV-1
52	UW1588	45389	HQ216755	1588_A10	B	UNITED STATES	2005	6225	8795	2577	HIV-1
53	UW1599	45441	HQ216785	1599_A1	B	UNITED STATES	2005	6225	8795	2598	HIV-1
54	UW1624	45433	HQ216810	1624_A1	B	UNITED STATES	2005	6225	8795	2565	HIV-1
55	UW1631	45402	HQ216841	1631_A1	B	UNITED STATES	2005	6213	8795	2601	HIV-1
56	UW1632	45411	HQ216861	1632_A12	B	UNITED STATES	2005	6213	8795	2607	HIV-1
57	UW1711	45418	HQ216893	1711_A1	B	UNITED STATES	2006	6225	8795	2544	HIV-1
58	UW1791	45430	HQ216918	1791_C12	B	UNITED STATES	2006	6225	8795	2541	HIV-1
59	UW1794	45440	HQ216949	1794_A1	B	UNITED STATES	2006	6213	8795	2556	HIV-1
60	AVDA2874	45391	HQ217079	AVDA2874_A1	B	UNITED STATES	2007	6213	8795	2547	HIV-1
61	BEKA5842	45429	HQ217099	BEKA5842_A1	B	UNITED STATES	2007	6225	8795	2595	HIV-1
62	BRJO4843	45438	HQ217115	BRJO4843_A1	B	UNITED STATES	2007	6213	8795	2604	HIV-1
63	COCE6096	45409	HQ217144	COCE6096_A1	B	UNITED STATES	2007	6225	8795	2543	HIV-1
64	DIGA3757	45425	HQ217167	DIGA3757_A1	B	UNITED STATES	2004	6225	8795	2542	HIV-1
65	EABE4469	45397	HQ217193	EABE4459_E4	B	UNITED STATES	2002	6225	8795	2619	HIV-1
66	GETO5098	45421	HQ217256	GETO5098_A1	B	UNITED STATES	2006	6225	8795	2552	HIV-1
67	HALA6323	45398	HQ217283	HALA6323_B10	B	UNITED STATES	2007	6225	8795	2565	HIV-1
68	JACH1853	45406	HQ217315	JACH1853_A1	B	UNITED STATES	2004	6225	8795	2565	HIV-1
69	JOSA5789	45405	HQ217340	JOSA5789_A1	B	UNITED STATES	2007	6225	8795	2610	HIV-1
70	MCBR4209	45423	HQ217368	MCBR4209_A1	B	UNITED STATES	2007	6225	8795	2550	HIV-1
71	MCST4474	45396	HQ217393	MCST4474_B15	B	UNITED STATES	2007	6225	8795	2607	HIV-1
72	MEJA5586	45439	HQ217418	MEJA5586_A1	B	UNITED STATES	2007	6225	8795	2553	HIV-1
73	RHGA1581	45427	HQ217443	RHGA1581_A1	B	UNITED STATES	2003	6225	8795	2568	HIV-1
74	RHMI4089	45388	HQ217474	RHMI4089_A1	B	UNITED STATES	2005	6225	8795	2556	HIV-1
75	ROCH4447	45424	HQ217505	ROCH4447_B10	B	UNITED STATES	2007	6225	8795	2324	HIV-1
76	ROST4216	45412	HQ217541	ROST4216_B1	B	UNITED STATES	2005	6225	8795	2583	HIV-1
77	SADO6038	45431	HQ217574	SADO6038_A1	B	UNITED STATES	2007	6225	8795	2580	HIV-1
78	SPFE4120	45400	HQ217708	SPFE4120_C2	B	UNITED STATES	2007	6213	8795	2616	HIV-1
79	STCO5453	45437	HQ217733	STCO5453_A2	B	UNITED STATES	2005	6225	8795	2573	HIV-1
80	WARO5662	45403	HQ217784	WARO5662_A1	B	UNITED STATES	2007	6225	8795	2565	HIV-1
81	CP024	30011	JQ403060	HIV_US_BID-V3021_2007	B	UNITED STATES	2007	790	9636	8909	HIV-1
82	ANI6	74889	KM258972	C030513F6	B	UNITED STATES	2005	6225	8795	2541	HIV-1
83	NCN2	74894	KM259048	C050611A2	B	UNITED STATES	2006	6213	8795	2589	HIV-1
84	NCN1	74884	KM259061	C052912E7	B	UNITED STATES	2004	6225	8795	2568	HIV-1
85	NCN1	74884	KM259062	C052912F1	B	UNITED STATES	2004	6225	8795	2565	HIV-1
86	NCN4	74888	KM259160	C111012F2	B	UNITED STATES	2006	6225	8795	2577	HIV-1
87	ANI4	74896	KM259197	C112712A7	B	UNITED STATES	2006	6225	8795	2574	HIV-1
88	ANI6	74889	KM259343	P030113G8	B	UNITED STATES	2005	6225	8795	2541	HIV-1
89	ANI4	74896	KM259548	P112012E11b	B	UNITED STATES	2006	6225	8795	2610	HIV-1
90	700010260	82774	KR423169	700010260_D7	B	UNITED STATES	2007	6225	8795	2553	HIV-1
91	A8110	93960	KU901736	A8110_2C15	B	UNITED STATES	2011	6213	8795	2558	HIV-1
92	F6817	93962	KU901759	F6817_2G10	B	UNITED STATES	2011	6225	8795	2583	HIV-1
93	J7180	93963	KU901793	J7180_2D1	B	UNITED STATES	2012	6225	8795	2538	HIV-1
94	K8072	93964	KU901807	K8072_1A3	B	UNITED STATES	2012	6225	8795	2562	HIV-1
95	2286	91951	KX505400	2286	B	UNITED STATES	2014	5013	9130	4120	HIV-1
96	2443	91949	KX505415	2443	B	UNITED STATES	2014	5115	9578	4478	HIV-1
97	2521	91957	KX505442	2521	B	UNITED STATES	2015	1101	9632	8566	HIV-1
98	2609	91947	KX505536	2609	B	UNITED STATES	2016	723	9666	8954	HIV-1
99	CP03	91948	KX505602	CP03	B	UNITED STATES	2013	5583	9620	4052	HIV-1
100	DONOR1	99724	KY057459	3BVP12rCD4Rep2.1_F7.p1b9	B	UNITED STATES	2015	3860	9558	5706	HIV-1
101	B199	100629	KY113528	B199.1.c.I8.S75	B	UNITED STATES	2015	6225	8795	2574	HIV-1
102	B106	100632	KY113883	B106.2.d.P4.H12.03.14.16.S32	B	UNITED STATES	2015	6225	8795	2562	HIV-1
103	DONOR6	99721	KY748528	Donor6.B3.1.P17C16	B	UNITED STATES	2013	4981	9577	4607	HIV-1
